# Supplementary material for: Spatiotemporal single-cell RNA sequencing of developing chicken hearts identifies interplay between cellular differentiation and morphogenesis
Source: Nat Commun. 2021 Mar 19;12:1771. doi: 10.1038/s41467-021-21892-z (PMC7979764; doi:10.1038/s41467-021-21892-z)
Supplement: Supplementary file 2 — Supplementary Data 1 [file 41467_2021_21892_MOESM2_ESM.xlsx]

## Sheet: Sheet1
Gene name	Gene symbol	Cell type(s)	Details and references
Periostin	POSTN	Endocardial cells, Epicardial progenitor cells-2	Secreted extracellular matrix protein that promotes wound healing. Shown to be upregulated in epicardial progenitor-derived cells undergoing EMT (Lupu et al 2020, Stem Cell Reports) and (Xiao et al 2018, Developmental Cell)
Collagen Type II Alpha 1 Chain	COL3A1	Fibroblast cells, valve cells, epicardial progenitor cells-1, mural cells, epicardial progenitor cells-2	Structural fibrillar collagen type found in many tissues
Decorin	DCN	Fibroblast cells, epicardial progenitor cells-1, epicardial progenitor cells-2, mural cells	Proteoglycan that binds to collagen fibers and is an important component of structural extracellular matrix production (Weber et al 1996, Journal of Biological Chemistry)
Cardiac Troponin C1	TNNC1	Immature myocardial cells, cardiomyocytes	Cardiomyocyte-specific troponin
Cardiac Troponin T2	TNNT2	Immature myocardial cells, cardiomyocytes	Cardiomyocyte-specific troponin
Iroquois Homeobox 4	IRX4	Immature myocardial cells, cardiomyocytes	Transcription factor implicated in ventricular specific myocardial progenitor differentiation (Nelson et al 2016, Stem Cells)
Paired Like Homeodomain 2	PITX2	Immature myocardial cells, cardiomyocytes	Transcription factor involved in directing asymmetric morphogenesis during cardiogenesis (Franco et al 2003, Trends in Cardiovascular Medicine)
NK2 Homeobox 5	NKX2-5	Immature myocardial cells, cardiomyocytes	Important transcription factor implicated in myocardial progenitor differentiation (Akazawa et al 2005, Pharmacology and Therapeutics)
TEK Receptor Tyrosine Kinase	TEK	Endocardial cells	TEK is a chick ortholog for TIE2, which is an endothelial specific marker (Zhang et al 2018, Circulation Research)
NPC Intracellular Cholesterol Transporter 2	NPC2	Endocardial cells	An established endocardium-specific marker found in developing chick hearts (Anderson et al 2019, Developmental Biology)
Natriuretic Peptide Receptor 3	NPR3	Endocardial cells, valve cells, epicardial progenitor cells-1	Used as an endocardial specific marker (Zhang et al 2018, Circulation Research)
Nuclear Factor of Activated T Cells 1	NFATC1	Endocardial cells, valve cells	Used as an endocardial specific marker (Zhang et al 2018, Circulation Research)
CD34 Molecule	CD34	Endocardial cells, vascular endothelial cells	Well-known endothelial marker
Platelet and Endothelial Cell Adhesion Molecule 1	PECAM1	Endocardial cells, vascular endothelial cells	Well-known endothelial specific marker. Modulates the integrity of endothelial barriers (Privratsky et al 2014, Cell and Tissue Research)
Vascular Endothelial Cadherin	CDH5	Endocardial cells, vascular endothelial cells	Well-known endothelial marker (Dejana et al 2004, Nature Reviews Molecular Cell Biology)
Msh Homeobox 1	MSX1	Valve cells	Required for valve development (Chen et al 2008, BMC Developmental Biology).
SRY-Box 9	SOX9	Valve cells	Important transcription factor implicated in valve development (Garside et al 2015, Development)
Thymosin Beta -4	TMSB4X	TMSB4X high cells, dendritic cells	G-actin monomer sequestering protein, which plays an important role in actin cytoskeletal organization, cellular motility, survival, and differentiation (Bock-Marquette et al 2004, Nature).
Transforming Growth Factor Beta-2	TGFB2	Fibroblast cells, valve cells, epicardial progenitor cells-1, mural cells, epicardial progenitor cells-2	Well-known growth factor involved in various biological process and signaling pathways. Involved in epicardial development (Dronkers et al 2020, Biomolecules).
Wilm’s Tumor 1	WT1	Epicardial progenitor cells-1, vascular endothelial cells	Well-known epicardium regulating transcription factor (Antonio Guadix et al 2011, Development)
Lumican	LUM	Fibroblast cells, epicardial progenitor cells-1	Small leucine rich proteoglycan shown to be expressed in the outermost epithelial-like layer of embryonic epicardium (Dupuis et al 2013, Developmental Dynamics)
Aldehyde dehydrogenase 1 family member A2	ALDH1A2	Epicardial progenitor cells-1, epicardial progenitor cells-2	An enzyme that facilitates the production of retinoic acid (RA). RA signaling is vital to ventricular development and helps maintain epicardial cells in an undifferentiated state to delay smooth muscle differentiation prior to coronary endothelial network formation (Xavier-Neto et al 2015, Biochimca et Biophysica Acta). This enzyme is regulated by Wilm’s Tumor 1 (WT1), a well-known epicardium reg…
Hemoglobin subunit zeta	HBZ	Erythrocytes	Present in embryonic staged erythrocytes (Brittain et al 2002, Molecular Aspects of Medicine)
Apelin	APLN	Vascular endothelial cells	Expressed in endothelial cells (Zhang et al 2018, Circulation Research).
Fatty acid binding protein-5	FABP5	Vascular endothelial cells, TMSB4X high cells	FABP5 plays a role in vascular endothelial migration, proliferation, and overall angiogenesis (Wei Yu et al 2016, Angiogenesis)
Transmembrane 4 L six family member 18	TM4SF18	Vascular endothelial cells, TMSB4x high cells	Tetraspanin shown to be an important modulator of angiogenesis (Page et al 2019, Cell Reports and Margadant 2020, Angiogenesis)
Regulator Of G Protein Signaling 5	RGS5	Mural cells	Mural cell specific marker (Lupu et al 2020, Stem Cell Reports)
Myosin heavy chain 11	MYH11	Mural cells	Smooth muscle specific myosin
Transgelin	TAGLN	Mural cells	Mural cell specific marker (Assinder et al 2009, International Journal of Biochemistry & Cell Biology)
Smooth muscle actin	ACTA2	Mural cells, valve cells	Well-known smooth muscle cell marker
T-box transcription factor 18	TBX18	Epicardial progenitor cells-1, epicardial progenitor cells-2	Key transcription factor in epicardial and coronary vessel development (Wu et al 2013, Developmental Biology).
Transcription factor 21	TCF21	Fibroblasts, epicardial progenitor cells-1, epicardial progenitor cells-2	Required for epicardial specification and maturation (Tandon et al 2013, Development)
Lymphocyte Cytosolic Protein 1	LCP1	Macrophages	Pan-leukocyte marker
Colony stimulating factor 1 receptor	CSF1R	Macrophages	Macrophage/monocyte specific marker (Jones et al 2013, Organogenesis)
Interferon alpha- inducible protein 6	IFI6	Dendritic cells	Dendritic cell specific marker (Chan et al 2006, Nature Medicine)
