# Supplementary material for: Spatiotemporal single-cell RNA sequencing of developing chicken hearts identifies interplay between cellular differentiation and morphogenesis
Source: Nat Commun. 2021 Mar 19;12:1771. doi: 10.1038/s41467-021-21892-z (PMC7979764; doi:10.1038/s41467-021-21892-z)
Supplement: Supplementary file 3 — Supplementary Data 2 [file 41467_2021_21892_MOESM3_ESM.xlsx]

## Sheet: Sheet1
Gene name	Gene Symbol	Lineage Group	Cell type(s)	Details and references
Podocalyxin	PODXL	Endocardial	Endocardial cell subclusters C1-C2	Endothelial specific mucin that facilitates endothelial barrier integrity (Horrillo et al 2016, European Journal of Cell Biology)
Retinoic acid receptor responder 1	RARRES1	Endocardial	Endocardial cell subclusters C1-C2	Becomes upregulated in the presence of retinoic acid receptors and therefore involved in retinoic acid signaling
Endoglin	ENG	Endocardial	Endocardial cell subclusters C1-C2	Vascular endothelial glycoprotein that facilitates angiogenesis and involved in transforming growth factor beta signaling (Lee et al 2007, Journal of Biological Chemistry)
TEK tyrosine kinase	TEK	Endocardial	None	Known endocardial-derived TCF21+ fibroblast marker (Moore-Morris et al 2014, J. Clin. Invest.)
Midkine	MDK	Epicardial Lineage	Epicardial progenitor cells-1	Secreted growth factor that responds to retinoic acid signaling. Well-known to promote cell migration and also angiogenesis (Kadomatsu et al 2014 British Journal of Pharmacology) and (Kadomatsu et al 2013, Journal of Biochemistry)
Bone morphogenetic protein 4	BMP4	Epicardial Lineage	Epicardial progenitor cells-1	A key regulator of epicardial maturation. Wt1 knockout mice have an upregulated BMP4 signaling which prevents the proepicardium from becoming a mature phenotype. Therefore, when present, maintains an epicardial progenitor-like phenotype (Velecela et al 2019, Development)
Fibronectin	FN1	Epicardial Lineage	Epicardial cell subclusters C1-C5	Extracellular matrix protein that is well known to promote cell adhesion and migration during cardiac development (Benesh et al 2013, Molecular Biology of the Cell). Found to be enriched in subepicardium of embryonic chick hearts (Tidball et al 1992, Anatomy and Embryology)
EGF like domain multiple 7	EGFL7	Epicardial Lineage	Epicardial cell subcluster C3	Known to be secreted by endothelial cells and critical to angiogenesis (Villain et al 2018 and Schmidt et al 2007)
Snail 1	SNAI1	Epicardial Lineage	Epicardial cell subcluster C3	Known transcription factor involved in epicardial EMT (Tao et al 2013, Developmental Dynamics)
Agrin	AGRN	Epicardial Lineage	Epicardial cell subcluster C2, C3, and C5	Glycoprotein implicated in inducing cardiomyocyte proliferation and dedifferentiation (Bassat et al 2017, Nature). Shown to be involved in epicardial EMT (Sun et al 2020, BioRxiv) and YAP induced epicardial proliferation (Jing et al 2020, J. of Cardiovascular Pharmacology)
Myoglobin	MB	Myocardial Lineage	Cardiomyocyte subcluster C2	Carries and stores oxygen within muscle tissues including cardiac (Garry et al 2003, Trends in Cardiovascular Medicine)
Myosin light chain 10	MYL10	Myocardial Lineage	Cardiomyocytes	Paralog of MYL2 which is a ventricular specific myosin light chain.
