# Supplementary material for: Spatiotemporal single-cell RNA sequencing of developing chicken hearts identifies interplay between cellular differentiation and morphogenesis
Source: Nat Commun. 2021 Mar 19;12:1771. doi: 10.1038/s41467-021-21892-z (PMC7979764; doi:10.1038/s41467-021-21892-z)
Supplement: Supplementary file 4 — Supplementary Data 3 [file 41467_2021_21892_MOESM4_ESM.xlsx]

## Sheet: Sheet1
Gene Symbol	Probe Pair Number	Initiator 1	Target Split Probe 1	Target Split Probe 2	Initiator 2
GAPDH	1	gAggAgggCAgCAAACggAA	TTTGCCAGAGAGGACAGCAG	TTGATGGCCACCACTTGGAC	TAgAAgAgTCTTCCTTTACg
GAPDH	2	gAggAgggCAgCAAACggAA	CACACGGAAAGCCATTCCAG	ACAGAGACATTGGGGGTTGG	TAgAAgAgTCTTCCTTTACg
GAPDH	3	gAggAgggCAgCAAACggAA	CGACTTTCACCATCTCGCCT	ACGGCCAAATCCGTTGACTC	TAgAAgAgTCTTCCTTTACg
GAPDH	4	gAggAgggCAgCAAACggAA	ACAGTGCCCTTGAAGTGTCC	GTTTCCCGTTCTCAGCCTTG	TAgAAgAgTCTTCCTTTACg
GAPDH	5	gAggAgggCAgCAAACggAA	GGTCACGCTCCTGGAAGATA	CGCCCATTTGATGTTGCTGG	TAgAAgAgTCTTCCTTTACg
GAPDH	6	gAggAgggCAgCAAACggAA	CAGCCTTCTCCATGGTGGTG	ACCACCCTTCAGATGAGCCC	TAgAAgAgTCTTCCTTTACg
GAPDH	7	gAggAgggCAgCAAACggAA	GACCCTCCACAATGCCAAAG	GGCATGGACGGTGGTCATAA	TAgAAgAgTCTTCCTTTACg
GAPDH	8	gAggAgggCAgCAAACggAA	CCATCTCTCCACAGCTTCCC	TGTTCTGGGCAGCACCTCTG	TAgAAgAgTCTTCCTTTACg
GAPDH	9	gAggAgggCAgCAAACggAA	ATGACTTTCCCCACAGCCTT	GCTTCCCATTCAGCTCAGGG	TAgAAgAgTCTTCCTTTACg
GAPDH	10	gAggAgggCAgCAAACggAA	ACAGGAGACAACCTGGTCCT	TGGCTGTCACCATTGAAGTC	TAgAAgAgTCTTCCTTTACg
GAPDH	11	gAggAgggCAgCAAACggAA	CCATCAAGTCCACAACACGG	CTCCTTGGATGCCATGTGGA	TAgAAgAgTCTTCCTTTACg
GAPDH	12	gAggAgggCAgCAAACggAA	CAGGGGCTCCAACAAAGGGT	AACTGAGCGGTGGTGAAGAG	TAgAAgAgTCTTCCTTTACg
CDH5	1	gAggAgggCAgCAAACggAA	ATGCAGAAGGCACCACTTCT	AGGCTTTTGGACCTGTGCAT	TAgAAgAgTCTTCCTTTACg
CDH5	2	gAggAgggCAgCAAACggAA	TCTTTCCATGGCCATTGGCA	CCTGGGTGAAGAGCTGTGAA	TAgAAgAgTCTTCCTTTACg
CDH5	3	gAggAgggCAgCAAACggAA	GCAGCATTTTCGCACACTCT	TGATGATTACCTTCCCCGGC	TAgAAgAgTCTTCCTTTACg
CDH5	4	gAggAgggCAgCAAACggAA	AGGCAGGGTTAACGTTGTGA	GGAGCCACCAGGTTTGTAGT	TAgAAgAgTCTTCCTTTACg
CDH5	5	gAggAgggCAgCAAACggAA	ATCGGCATCTTCAGCTGTCA	TGACCTGCAACTGTTGGGTC	TAgAAgAgTCTTCCTTTACg
CDH5	6	gAggAgggCAgCAAACggAA	GCACGGACACATCATAGCTG	ATTCTTGCGCACGGAGTTGA	TAgAAgAgTCTTCCTTTACg
CDH5	7	gAggAgggCAgCAAACggAA	AAGCATAAGCGCGCAGTATC	CCTTCTTTCCTCTGCTGGGT	TAgAAgAgTCTTCCTTTACg
CDH5	8	gAggAgggCAgCAAACggAA	CGGTAAGCCCTAGAGCATCT	TGTAGCTGTGCTTGACTCCC	TAgAAgAgTCTTCCTTTACg
CDH5	9	gAggAgggCAgCAAACggAA	GTCTCCTGCCACGAAAGTAC	CTGCACTGTTGTGCATTGCT	TAgAAgAgTCTTCCTTTACg
CDH5	10	gAggAgggCAgCAAACggAA	AGTGACAAGCTGCTCGTGGA	CCGCCACCTTCTTCATCGTA	TAgAAgAgTCTTCCTTTACg
CDH5	11	gAggAgggCAgCAAACggAA	AAACCTGTGTGTTCCAGCGG	CATTCTTTCCCACTGCCACC	TAgAAgAgTCTTCCTTTACg
CDH5	12	gAggAgggCAgCAAACggAA	TGAGATGATGACAGGCAGGT	AGCTCAGGATTGCCGTTGTC	TAgAAgAgTCTTCCTTTACg
CDH5	13	gAggAgggCAgCAAACggAA	AGCGTATATGTCGCCATCGT	TCTCTGTCCAGCCTCTCAAA	TAgAAgAgTCTTCCTTTACg
TNNT2	1	gTCCCTgCCTCTATATCTTT	CAACGACCTCTTCAGAGTCCG	TGCTCCTGCTCGTATTCCTC	TTCCACTCAACTTTAACCCg
TNNT2	2	gTCCCTgCCTCTATATCTTT	GCATGAAGGGCTTGGGTTTG	ATTTTGGGAGGCACCAGGTT	TTCCACTCAACTTTAACCCg
TNNT2	3	gTCCCTgCCTCTATATCTTT	AAATGGGCTTCGATGAGGGC	TCCTCCTTCTTCCTGCTCTCA	TTCCACTCAACTTTAACCCg
TNNT2	4	gTCCCTgCCTCTATATCTTT	GCATGTAGCCTCCAAAGTGC	CCACCCTTCTTCTCCGACTT	TTCCACTCAACTTTAACCCg
TNNT2	5	gTCCCTgCCTCTATATCTTT	TTCTTCTCCCGCTCCGTTTG	CGCTCGCTGAGGATCTTTTT	TTCCACTCAACTTTAACCCg
TNNT2	6	gTCCCTgCCTCTATATCTTT	GTGGTCGATGTTCAGAGGCT	CCCTCAGTTTGTCTTCGCTGA	TTCCACTCAACTTTAACCCg
TNNT2	7	gTCCCTgCCTCTATATCTTT	GATGGTTTGCCACAGCTCCT	ATTTCTCAGCCTCCAGGTCAC	TTCCACTCAACTTTAACCCg
TNNT2	8	gTCCCTgCCTCTATATCTTT	TCTCGTACTTCTGCCGCTTG	ACACGATTTCGAAGGACGTTG	TTCCACTCAACTTTAACCCg
TNNT2	9	gTCCCTgCCTCTATATCTTT	CCTTCTGGTGGTCACTGAC	GCAGCCTTTGACCCTTTGAC	TTCCACTCAACTTTAACCCg
TNNT2	10	gTCCCTgCCTCTATATCTTT	TCAAGCGGCAGAAGTACGAG	ACGATTTCGAAGGACGTTGA	TTCCACTCAACTTTAACCCg
TCF21	1	CCTCgTAAATCCTCATCAAA	ATCCATTTTCAGGCCATCGC	ACGCCCCGAACTCTTTGTTA	AAATCATCCAgTAAACCgCC
TCF21	2	CCTCgTAAATCCTCATCAAA	GAGCCATTCTCGCCATTGGA	CCCCTCTCCCTTTCTGAGGG	AAATCATCCAgTAAACCgCC
TCF21	3	CCTCgTAAATCCTCATCAAA	TAAAGGGCTCTTCTTGGGGG	CCTTCCTGGCTCACACCATT	AAATCATCCAgTAAACCgCC
TCF21	4	CCTCgTAAATCCTCATCAAA	GGCTTTGCTAAGGACCCTCA	GGGTGGTCTTAAGCCTGGAG	AAATCATCCAgTAAACCgCC
TCF21	5	CCTCgTAAATCCTCATCAAA	TGGAAAGCTTGGTGTCTGGG	CAGCCTCAAGGTGTCCAGTT	AAATCATCCAgTAAACCgCC
TCF21	6	CCTCgTAAATCCTCATCAAA	GCCTCAGGTGTGCGATGTAG	ACTTGTCGTTGGCCAGGATT	AAATCATCCAgTAAACCgCC
TCF21	7	CCTCgTAAATCCTCATCAAA	GGTCAGGTTGACTGGATGGA	CCGGCTACCATAAAAGGCCA	AAATCATCCAgTAAACCgCC
TCF21	8	CCTCgTAAATCCTCATCAAA	CTTTCAGGTCACTCTCGGGT	AGCGGTTTGTGTTCACCACT	AAATCATCCAgTAAACCgCC
TCF21	9	CCTCgTAAATCCTCATCAAA	TGCTGTTGCAGGACACTCG	AGTAGCGCTTGAACCAGCAA	AAATCATCCAgTAAACCgCC
LUM	1	gAggAgggCAgCAAACggAA	TATTTTCACTGGGAAATGCCA	TTACAGCTTGGATGAGAATGC	TAgAAgAgTCTTCCTTTACg
LUM	2	gAggAgggCAgCAAACggAA	TGTCTGTTTCTTATTCCATGGA	CTGGAACTACTCAGCTTTACAT	TAgAAgAgTCTTCCTTTACg
LUM	3	gAggAgggCAgCAAACggAA	GCCCAAAAGGGTCATAGCCA	GGCACAGACTGCTGTGGATG	TAgAAgAgTCTTCCTTTACg
LUM	4	gAggAgggCAgCAAACggAA	GGTCCAACAGCTTCTGTCAA	CATCCAGAGTTTTGGGGAGC	TAgAAgAgTCTTCCTTTACg
LUM	5	gAggAgggCAgCAAACggAA	TACAGAAGCTGCTCAGTGGG	GGTCAGTGGTCCAACAACCT	TAgAAgAgTCTTCCTTTACg
LUM	6	gAggAgggCAgCAAACggAA	TCCATCCAGGCGTAAATGTG	TCAGCCCGAGTGAGATTGTT	TAgAAgAgTCTTCCTTTACg
LUM	7	gAggAgggCAgCAAACggAA	AACTCGAAGGCAGTTGTACA	TCCAGAGAGATATCCGCAGC	TAgAAgAgTCTTCCTTTACg
LUM	8	gAggAgggCAgCAAACggAA	CAGCACTCTGATGAAACCCA	ACAGGCTAGCCCATACTGCT	TAgAAgAgTCTTCCTTTACg
LUM	9	gAggAgggCAgCAAACggAA	TCAAGTGCACCAGGGTTGAC	ACAGTCAGATTTACCAGCCCC	TAgAAgAgTCTTCCTTTACg
LUM	10	gAggAgggCAgCAAACggAA	TGAAGGCATATTTTGCACCACA	TCCCTCAACTTAACTAACCACA	TAgAAgAgTCTTCCTTTACg
LUM	11	gAggAgggCAgCAAACggAA	GGGAACTGCAGACTCTTAGG	TCCTGTAATAATGACCCCTAGA	TAgAAgAgTCTTCCTTTACg
POSTN	1	gTCCCTgCCTCTATATCTTT	GTCGCGTGCCCTTATTCGAC	GCACAGACATTTGGGCCTTG	TTCCACTCAACTTTAACCCg
POSTN	2	gTCCCTgCCTCTATATCTTT	TCCCACAATACCAAGAGTGCC	TACTGCTGAGTGGAGGTAGC	TTCCACTCAACTTTAACCCg
POSTN	3	gTCCCTgCCTCTATATCTTT	TGATCGCTTCAGAGCACTGA	TTCATAGACAGCTCCACCCA	TTCCACTCAACTTTAACCCg
POSTN	4	gTCCCTgCCTCTATATCTTT	CTTGCTTGGCAGAATCAGGAA	GCACCTCCAAGCTCAATGAC	TTCCACTCAACTTTAACCCg
POSTN	5	gTCCCTgCCTCTATATCTTT	ACCAGGAGAGTGTATTGGCC	TGAGAAAGCACGATTCTGTGG	TTCCACTCAACTTTAACCCg
POSTN	6	gTCCCTgCCTCTATATCTTT	AGGCCGTGACAGAACATCAT	ACAAACAGAGTCCATGCTCCA	TTCCACTCAACTTTAACCCg
POSTN	7	gTCCCTgCCTCTATATCTTT	AACTCCTTGTGTCAGGTGGT	GCTCAAAGCCACTTCCAATGA	TTCCACTCAACTTTAACCCg
POSTN	8	gTCCCTgCCTCTATATCTTT	CTGATCGTTTCCAACAGGCA	GCTTCTTCAGGATTGTGAGCA	TTCCACTCAACTTTAACCCg
POSTN	9	gTCCCTgCCTCTATATCTTT	CGCCCATCAATGATTTTGGTG	CTCTGTCACTTCCACAGGTCG	TTCCACTCAACTTTAACCCg
POSTN	10	gTCCCTgCCTCTATATCTTT	GCTCCCTGCAGAAGTCTTTTG	ACCTTGGTGTACTCAGTTCCA	TTCCACTCAACTTTAACCCg
POSTN	11	gTCCCTgCCTCTATATCTTT	CCCTTGTGTCCTCTTGTTTGC	GTCCTCCTTCTTGCTGATCCC	TTCCACTCAACTTTAACCCg
TMSB4X	1	CCTCgTAAATCCTCATCAAA	TGCGTCTCTGTCTTCTTCAGT	AAGGCAGCGGGTTTTTCTCT	AAATCATCCAgTAAACCgCC
TMSB4X	2	CCTCgTAAATCCTCATCAAA	TCGGGTTTGTCGGACATGTT	AAATTTCTCGATCTCGGCCA	AAATCATCCAgTAAACCgCC
TMSB4X	3	CCTCgTAAATCCTCATCAAA	GATTCACCCGCTTGCTTCTC	GGAAGGGCAGATTTCATTACG	AAATCATCCAgTAAACCgCC
TMSB4X	4	CCTCgTAAATCCTCATCAAA	AGCGCCTTCATTCAGTGTCAG	AGACAGGCAGAGGGAAAGGC	AAATCATCCAgTAAACCgCC
TMSB4X	5	CCTCgTAAATCCTCATCAAA	TTCATGCCACCAGGACCAAA	TCCATCAACATGCAAGCTCT	AAATCATCCAgTAAACCgCC
TMSB4X	6	CCTCgTAAATCCTCATCAAA	CCTTGGTACAGCTTTGCATTT	GCATTTTACAGCTCGCAGGA	AAATCATCCAgTAAACCgCC
TMSB4X	7	CCTCgTAAATCCTCATCAAA	TGGCGGGGCGGTTTTATCC	CCAATGTACGGAGCGCTGG	AAATCATCCAgTAAACCgCC
NPR3	1	gAggAgggCAgCAAACggAA	GGGTTGCTGTCGCTGTAGAG	GAAGTAGCAGTTGCGCTCGG	TAgAAgAgTCTTCCTTTACg
NPR3	2	gAggAgggCAgCAAACggAA	TCCAATCACCTCCTGTGTGC	GCCCCTGCTTTCCATAGTAGT	TAgAAgAgTCTTCCTTTACg
NPR3	3	gAggAgggCAgCAAACggAA	CTGGTCTCGTCGAAGCTGTG	ATCATCGATGTCGAGGTGGC	TAgAAgAgTCTTCCTTTACg
NPR3	4	gAggAgggCAgCAAACggAA	TGGCACACATGATTACAACCC	TTCCTGATTGTGTCACCGCT	TAgAAgAgTCTTCCTTTACg
NPR3	5	gAggAgggCAgCAAACggAA	CCGATGAGCAGCCAACATGA	CCCATTGGTCATTCCTTGCC	TAgAAgAgTCTTCCTTTACg
NPR3	6	gAggAgggCAgCAAACggAA	TCTCCTCTCCTCCATGAGCC	TGCTTCAAGGTCATGCTTGT	TAgAAgAgTCTTCCTTTACg
NPR3	7	gAggAgggCAgCAAACggAA	TGCCCTGCAATGCCTTCATA	CCCATTGGCATCAATGGACAC	TAgAAgAgTCTTCCTTTACg
NPR3	8	gAggAgggCAgCAAACggAA	AAAACCACATGGACGCCCTC	TGGAAGGCCTCATCCTGGAA	TAgAAgAgTCTTCCTTTACg
NPR3	9	gAggAgggCAgCAAACggAA	TCTATTCTCAGCCTGCCGTG	CTCCGAAACTCGGCTTTCATC	TAgAAgAgTCTTCCTTTACg
NPR3	10	gAggAgggCAgCAAACggAA	CAAGTAAGGCACCCACGACT	GCCATTAGCAATCCTGCTCC	TAgAAgAgTCTTCCTTTACg
PDGFRB	1	gTCCCTgCCTCTATATCTTT	GAGCCTAAGGACGAGCTCAG	ACGAGGGAGAAAGTGCTGTG	TTCCACTCAACTTTAACCCg
PDGFRB	2	gTCCCTgCCTCTATATCTTT	TTGCTGATGAAGACCCCGTC	TCACGTTCCTGAGGGTGAGG	TTCCACTCAACTTTAACCCg
PDGFRB	3	gTCCCTgCCTCTATATCTTT	AGGAAATCGGTCACTGGCTC	TGTCATGGGTGGATCCAGGT	TTCCACTCAACTTTAACCCg
PDGFRB	4	gTCCCTgCCTCTATATCTTT	CGTAGGTCCCACTGTCCTCT	GCCCTCAGAGACATTGCAGA	TTCCACTCAACTTTAACCCg
PDGFRB	5	gTCCCTgCCTCTATATCTTT	GACCGTGATGTCTTTCCGGT	AAGCCACGCTCGATCACTTG	TTCCACTCAACTTTAACCCg
PDGFRB	6	gTCCCTgCCTCTATATCTTT	GTTTCTGGAGAGGGGAGCAA	CCAGCGGATCTCATAGCGAG	TTCCACTCAACTTTAACCCg
PDGFRB	7	gTCCCTgCCTCTATATCTTT	ATCGGAGCTCACTGACTCGA	ACGTAGATGTACTCGTGCCC	TTCCACTCAACTTTAACCCg
PDGFRB	8	gTCCCTgCCTCTATATCTTT	ATCGCTCTCGACAGACAAGG	CTCATGTCCATGTAGCCCCC	TTCCACTCAACTTTAACCCg
PDGFRB	9	gTCCCTgCCTCTATATCTTT	TTCTTTCCGGAGCTGATGGG	TATCAGTGTCACCCGGTCTG	TTCCACTCAACTTTAACCCg
PDGFRB	10	gTCCCTgCCTCTATATCTTT	GCAGATGAGGACGTTCCTGG	ATCTTCACCAGCTTCCCCTC	TTCCACTCAACTTTAACCCg
PDGFRB	11	gTCCCTgCCTCTATATCTTT	TAAGCACCACCAGCTGTGAG	GTCCACCAAGAGGTTTCCCA	TTCCACTCAACTTTAACCCg
PDGFRB	12	gTCCCTgCCTCTATATCTTT	GGGTGGTCGCTCTTCATGAA	GTCTTGTGCGAACAACAGCG	TTCCACTCAACTTTAACCCg
PDGFRB	13	gTCCCTgCCTCTATATCTTT	TGTAGTCGTTCTCTCCCCCG	GGGGTCAGGAAGAGGGATGA	TTCCACTCAACTTTAACCCg
TEK	1	gAggAgggCAgCAAACggAA	GCTGTGACTGTTAAGGCCAC	TCACGTGCTCTCCCTTGTTT	TAgAAgAgTCTTCCTTTACg
TEK	2	gAggAgggCAgCAAACggAA	CCTGTAGCTGAACATGGGGA	GGCAGAGTAAACACCTGCAT	TAgAAgAgTCTTCCTTTACg
TEK	3	gAggAgggCAgCAAACggAA	GCCCCACTTCTGAGCTTCAC	CAGTGGGAGCTACAGGAAGG	TAgAAgAgTCTTCCTTTACg
TEK	4	gAggAgggCAgCAAACggAA	GCACATGAACAACCGTATGG	CCAGTCCCATCCAACCTGTG	TAgAAgAgTCTTCCTTTACg
TEK	5	gAggAgggCAgCAAACggAA	CATAGGAGCAGACACAGCCC	ACATTGCAGACCATGCCATC	TAgAAgAgTCTTCCTTTACg
TEK	6	gAggAgggCAgCAAACggAA	CACACTGCAGACCCAGGTTC	GCCATTCCCGCTACTGTCTG	TAgAAgAgTCTTCCTTTACg
TEK	7	gAggAgggCAgCAAACggAA	GGCATATTGTGGCACAGGAG	CCACTGTTTGTCAGCCTTGG	TAgAAgAgTCTTCCTTTACg
TEK	8	gAggAgggCAgCAAACggAA	CTGGAAGTTGGCTCGCTTCA	AAAGCCTGAGCCATTCTGCG	TAgAAgAgTCTTCCTTTACg
TEK	9	gAggAgggCAgCAAACggAA	AGTTCCCTTCCCCAATCACA	TGCTTTCAAGACTTGCCCGA	TAgAAgAgTCTTCCTTTACg
TEK	10	gAggAgggCAgCAAACggAA	CCTCGCAACATCTGCTGCAA	TGGCTCAGGTAGTCCATCCC	TAgAAgAgTCTTCCTTTACg
TEK	11	gAggAgggCAgCAAACggAA	TACGGCGTTCCACCTAAACT	CTGCACAGGTCATTCCACAG	TAgAAgAgTCTTCCTTTACg
TEK	12	gAggAgggCAgCAAACggAA	AGGTTTCTCCCTCCAGCACT	GCAAACGACGGTCTTTCGTA	TAgAAgAgTCTTCCTTTACg
TBX20	1	gAggAgggCAgCAAACggAA	AACCCTGATCGTGGGAAACA	GGATCCACTCCCGAGAAAGA	TAgAAgAgTCTTCCTTTACg
TBX20	2	gAggAgggCAgCAAACggAA	CACTTTCTCGAACGACACCA	AGCTCGTTGTTCGTGAGCTT	TAgAAgAgTCTTCCTTTACg
TBX20	3	gAggAgggCAgCAAACggAA	GGCAAAAGGGTTGCTGTCAA	GAAGAGTCGCGGAATCCTTT	TAgAAgAgTCTTCCTTTACg
TBX20	4	gAggAgggCAgCAAACggAA	TCGGGCGTAGGAATGCTTTT	CCATAGGTTCGAATCGGGGA	TAgAAgAgTCTTCCTTTACg
TBX20	5	gAggAgggCAgCAAACggAA	ACTGGGGATGCTGAAATCCA	GGTACCCAGGGCACTCAAAG	TAgAAgAgTCTTCCTTTACg
TBX20	6	gAggAgggCAgCAAACggAA	CATTCCCAAGCGGCTGTATG	ATTGCAGAGGGCGTAAGAGG	TAgAAgAgTCTTCCTTTACg
TBX20	7	gAggAgggCAgCAAACggAA	AAAGAAGGGAAAGTGGGGCC	GATGGTACCTTGGCATGTGG	TAgAAgAgTCTTCCTTTACg
TBX5	1	CCTCgTAAATCCTCATCAAA	GAGCTTCCTTCGCCGAATCC	CTCGGTGTCCGCCATGTTAC	AAATCATCCAgTAAACCgCC
TBX5	2	CCTCgTAAATCCTCATCAAA	AACCAACTGCCTCATCCAGT	AGCTTGAGCTTCTGGAAGGA	AAATCATCCAgTAAACCgCC
TBX5	3	CCTCgTAAATCCTCATCAAA	GTTCTCATCCGCCTTCACGA	TTCTTGGAGCCAAAGCCGTT	AAATCATCCAgTAAACCgCC
TBX5	4	CCTCgTAAATCCTCATCAAA	GTCTCGGGGAAGACATGGGT	AGGTAACAGCGATGAAGGCA	AAATCATCCAgTAAACCgCC
TBX5	5	CCTCgTAAATCCTCATCAAA	GCTGAAGGGGCTGTGATTCG	GAAAGGACCCTGGTCTCACC	AAATCATCCAgTAAACCgCC
TBX5	6	CCTCgTAAATCCTCATCAAA	CCCCGTTCTCACACTGGTAC	GTCCTGGGAGGTGCTTGACA	AAATCATCCAgTAAACCgCC
TBX5	7	CCTCgTAAATCCTCATCAAA	CGGTGGTGGAACATTCCTCA	GGGCTTCTTGTAGGGATGCT	AAATCATCCAgTAAACCgCC
TBX5	8	CCTCgTAAATCCTCATCAAA	TGGGTGTCTCCTATCTGGGG	TCTGGTGCTGGAACATGCTA	AAATCATCCAgTAAACCgCC
TBX5	9	CCTCgTAAATCCTCATCAAA	AAGGAGACTTGCAAAACGCT	TGACGGTGAACGTTCGGTTA	AAATCATCCAgTAAACCgCC
TBX5	10	CCTCgTAAATCCTCATCAAA	TGTGTTGAGGAAGGCAGCAG	TTTCATCCCAGCACTCTGGC	AAATCATCCAgTAAACCgCC
AGRN	1	gAggAgggCAgCAAACggAA	AGCCACCGATGACCACTTTG	ACAGATTAAGGGGTCCCCGA	TAgAAgAgTCTTCCTTTACg
AGRN	2	gAggAgggCAgCAAACggAA	CGGTAGTCCTTGCCATCACT	TGTTGAGGTCGCACTCACTG	TAgAAgAgTCTTCCTTTACg
AGRN	3	gAggAgggCAgCAAACggAA	CATACGTCACCCCATCGTCA	CCCCATCACACACTCACTGG	TAgAAgAgTCTTCCTTTACg
AGRN	4	gAggAgggCAgCAAACggAA	CTCTCTCTTGAGGACGCAGG	CCCTTGTGCTTCACCCTGAT	TAgAAgAgTCTTCCTTTACg
AGRN	5	gAggAgggCAgCAAACggAA	GAGGTCCTGGCGTTTTTCAC	GCTCCTTGGCTGGTGACATA	TAgAAgAgTCTTCCTTTACg
AGRN	6	gAggAgggCAgCAAACggAA	TCATGTTGGCCTCTGAGCAG	ATCAGAGCCACACACCTTGG	TAgAAgAgTCTTCCTTTACg
AGRN	7	gAggAgggCAgCAAACggAA	GGTCAGCCATCTCAGGTGTG	CCCGAAGAGCTCTGACTTGG	TAgAAgAgTCTTCCTTTACg
AGRN	8	gAggAgggCAgCAAACggAA	GAGACACTCGCAGTGGAACA	GTTGGACCGGTGTAGGAGTG	TAgAAgAgTCTTCCTTTACg
AGRN	9	gAggAgggCAgCAAACggAA	CACGGCATTGTGGTACTCCA	AATGCGTCGGGACTCTTTGT	TAgAAgAgTCTTCCTTTACg
AGRN	10	gAggAgggCAgCAAACggAA	GGTTGGTGTTGATGGGGACT	TGCTTTGATGTGGGTCCAGT	TAgAAgAgTCTTCCTTTACg
AGRN	11	gAggAgggCAgCAAACggAA	ATCACCCTCTCGCCATTGTT	GGGATTTCGGTGACTCTCCC	TAgAAgAgTCTTCCTTTACg
AGRN	12	gAggAgggCAgCAAACggAA	AAGTGGCTGGGTCAAAGTGG	AACGTCAGCTGCTGTGTAGG	TAgAAgAgTCTTCCTTTACg
AGRN	13	gAggAgggCAgCAAACggAA	GAGCCATAGGGGTTGCACTG	GGTCGCAGGTTCCTCCATAG	TAgAAgAgTCTTCCTTTACg
