# Supplementary material for: Spatiotemporal single-cell RNA sequencing of developing chicken hearts identifies interplay between cellular differentiation and morphogenesis
Source: Nat Commun. 2021 Mar 19;12:1771. doi: 10.1038/s41467-021-21892-z (PMC7979764; doi:10.1038/s41467-021-21892-z)
Supplement: Supplementary file 5 — Supplementary Data 4 [file 41467_2021_21892_MOESM5_ESM.xlsx]

## Sheet: Sheet1
Initiator 1	Initiator 2	Full Initiator Sequence	Florophore (on haipins)
gAggAgggCAgCAAACggAA	TAgAAgAgTCTTCCTTTACg	gAggAgggCAgCAAACggAATAgAAgAgTCTTCCTTTACg	Alexa-546
gTCCCTgCCTCTATATCTTT	TTCCACTCAACTTTAACCCg	gTCCCTgCCTCTATATCTTTTTCCACTCAACTTTAACCCg	Alexa-488
CCTCgTAAATCCTCATCAAA	AAATCATCCAgTAAACCgCC	CCTCgTAAATCCTCATCAAAAAATCATCCAgTAAACCgCC	Alexa-647
